# Supplementary material for: The mPower (Mother’s Power) Initiative: Improving Health Behavior Through Peer Support and Health Literacy for Mothers of Children with Cerebral Palsy in Rural Bangladesh
Source: Children (Basel). 2024 Nov 26;11(12):1438. doi: 10.3390/children11121438 (PMC11674198; doi:10.3390/children11121438)
Supplement: Supplementary file 1 [file children-11-01438-s001.zip]

Archive with 1 entries (1 files):
- children-3286124-Supplementary.pdf
